# Supplementary material for: Bt Trait Efficacy Against Corn Earworm, Helicoverpa zea, (Lepidoptera: Noctuidae) for Preserving Grain Yield and Reducing Mycotoxin Contamination of Field Corn
Source: Insects. 2024 Nov 22;15(12):914. doi: 10.3390/insects15120914 (PMC11677160; doi:10.3390/insects15120914)
Supplement: Supplementary file 1 [file insects-15-00914-s001.zip]

Archive with 1 entries (1 files):
- insects-3277268-supplementary.pdf
